# Supplementary material for: Short- and long-term habituation of auditory event-related potentials in the rat
Source: F1000Res. 2014 May 1;2:182. Originally published 2013 Sep 11. [Version 2] doi: 10.12688/f1000research.2-182.v2 (PMC4118758; doi:10.12688/f1000research.2-182.v2)
Supplement: Summary of middle-latency Auditory Evoked Potential components in all Experiments — Data collected from three experiments, where numbers in first column refers to ‘Experiment 1’, ‘Experiment 2’ and ‘Experiment 3’, respectively. Experiments 1 and 2 were performed throughout three days, which marked in 2nd column. Third column contains subject (rat) identity number. Fourth column contains information about recording channel location. Fifth column contains information from which auditory response parameters were extracted (response to ‘standard’ or ‘deviant’ sound). Sixth to eight column are amplitudes in mV of middle-latency Auditory Evoked Potential components. Ninth and 10th columns are applicable only for ‘Experiment 3’. ‘Group A’ in column 9th refers to subgroup of animals, which got saline injection on the 1st run and scopolamine on the 2nd run. For animal in ‘Group B’ the order of drug injection was reversed. [file f1000research-2-4387-s0000.tgz › Copy_of_Summary_of_middle_latency_Auditory_Evoked_Potential_components_in_all_Experiments.csv]

Experiment No	Day	rat ID	channel	Sound	N40	P60	P110	R180	group	Drug
1	1	1	hippocampal	standard	0.23251715	-0.197780702	-0.159938905	0.052597046	n.a.	n.a.
1	1	2	hippocampal	standard	0.456120189	-0.279963796	-0.200618093	0.082489014	n.a.	n.a.
1	1	3	hippocampal	standard	0.342353635	-0.218559451	-0.150810428	0.094909668	n.a.	n.a.
1	1	5	hippocampal	standard	0.408905774	-0.224028797	-0.159941883	0.07194519	n.a.	n.a.
1	1	6	hippocampal	standard	0.183465725	-0.188848728	-0.133306736	0.073791504	n.a.	n.a.
1	1	7	hippocampal	standard	0.422059594	-0.372007789	-0.226744117	0.11227417	n.a.	n.a.
1	1	10	hippocampal	standard	0.270263672	-0.178344727	-0.141723633	0.073455811	n.a.	n.a.
1	1	1	cortical	standard	0.074951172	-0.057373047	-0.058349609	0.023358154	n.a.	n.a.
1	1	2	cortical	standard	0.066096608	-0.03082722	-0.02692097	-0.013311768	n.a.	n.a.
1	1	3	cortical	standard	0.041737329	-0.039073218	-0.021739234	0.001605225	n.a.	n.a.
1	1	5	cortical	standard	0.063094274	-0.044327601	-0.023819788	-0.009777832	n.a.	n.a.
1	1	6	cortical	standard	0.032331364	-0.030412776	-0.021379573	0.015197754	n.a.	n.a.
1	1	7	cortical	standard	0.032627906	-0.075770532	-0.033290063	0.021209717	n.a.	n.a.
1	1	8	cortical	standard	0.047419255	-0.075139339	-0.053166683	0.024298096	n.a.	n.a.
1	1	9	cortical	standard	0.035483756	-0.060219369	-0.021645151	0.014453125	n.a.	n.a.
1	1	10	cortical	standard	0.040717893	-0.036430545	-0.013237186	0.000909424	n.a.	n.a.
1	1	1	hippocampal	deviant	0.180857588	-0.165822099	-0.098683427	0.042648315	n.a.	n.a.
1	1	2	hippocampal	deviant	0.408256717	-0.265571408	-0.222236447	0.109313965	n.a.	n.a.
1	1	3	hippocampal	deviant	0.354557689	-0.222834889	-0.268000905	0.082748413	n.a.	n.a.
1	1	5	hippocampal	deviant	0.402001358	-0.275488877	-0.25717833	0.090560913	n.a.	n.a.
1	1	6	hippocampal	deviant	0.248636385	-0.175557951	-0.094991545	0.068786621	n.a.	n.a.
1	1	7	hippocampal	deviant	0.425388243	-0.408962343	-0.260646913	0.185256958	n.a.	n.a.
1	1	10	hippocampal	deviant	0.262555378	-0.194597942	-0.082293254	0.065872192	n.a.	n.a.
1	1	1	cortical	deviant	0.064431688	-0.066183546	-0.066915968	0.014147949	n.a.	n.a.
1	1	2	cortical	deviant	0.073380335	-0.045027868	-0.036727087	-0.008642578	n.a.	n.a.
1	1	3	cortical	deviant	0.060075267	-0.048811452	-0.02049114	-0.011273193	n.a.	n.a.
1	1	5	cortical	deviant	0.103925305	-0.028154773	-0.023271961	-0.008666992	n.a.	n.a.
1	1	6	cortical	deviant	0.039877096	-0.032144388	-0.020669779	0.011083984	n.a.	n.a.
1	1	7	cortical	deviant	0.02287419	-0.093092607	-0.038893388	0.019580078	n.a.	n.a.
1	1	8	cortical	deviant	0.073302925	-0.071716606	-0.043152153	0.028887939	n.a.	n.a.
1	1	9	cortical	deviant	0.029400486	-0.077777249	-0.038958889	0.017266846	n.a.	n.a.
1	1	10	cortical	deviant	0.039925924	-0.052603373	-0.017202982	0.006085205	n.a.	n.a.
1	2	1	hippocampal	standard	0.239135742	-0.186279297	-0.159423828	0.062179565	n.a.	n.a.
1	2	2	hippocampal	standard	0.490701815	-0.258809904	-0.204488615	0.072647095	n.a.	n.a.
1	2	3	hippocampal	standard	0.365323695	-0.224886266	-0.152864782	0.058029175	n.a.	n.a.
1	2	5	hippocampal	standard	0.432048519	-0.319904606	-0.167927067	0.137512207	n.a.	n.a.
1	2	6	hippocampal	standard	0.257755931	-0.18780071	-0.137751882	0.070602417	n.a.	n.a.
1	2	7	hippocampal	standard	0.395290468	-0.342624571	-0.229709532	0.114807129	n.a.	n.a.
1	2	10	hippocampal	standard	0.273380931	-0.194758718	-0.114192311	0.053405762	n.a.	n.a.
1	2	1	cortical	standard	0.077961843	-0.06388386	-0.057292064	0.016394043	n.a.	n.a.
1	2	2	cortical	standard	0.060723133	-0.024481946	-0.027411633	-0.018084717	n.a.	n.a.
1	2	3	cortical	standard	0.074807069	-0.055075743	-0.027243712	-0.00211792	n.a.	n.a.
1	2	5	cortical	standard	0.051887624	-0.047965892	-0.023063548	-0.00536499	n.a.	n.a.
1	2	6	cortical	standard	0.035629049	-0.043228373	-0.027115091	0.008966064	n.a.	n.a.
1	2	7	cortical	standard	0.045595941	-0.064023199	-0.028134527	0.012689209	n.a.	n.a.
1	2	8	cortical	standard	0.041426496	-0.058671161	-0.038163348	0.013885498	n.a.	n.a.
1	2	9	cortical	standard	0.04818145	-0.069494331	-0.027502144	0.014782715	n.a.	n.a.
1	2	10	cortical	standard	0.035824362	-0.033023295	-0.013247904	-0.002099609	n.a.	n.a.
1	2	1	hippocampal	deviant	0.280172208	-0.211160799	-0.170877596	0.036590576	n.a.	n.a.
1	2	2	hippocampal	deviant	0.340025367	-0.319764672	-0.103700219	0.04460144	n.a.	n.a.
1	2	3	hippocampal	deviant	0.297577649	-0.160796375	-0.112578601	0.04699707	n.a.	n.a.
1	2	5	hippocampal	deviant	0.456995522	-0.255895103	-0.23514315	0.085800171	n.a.	n.a.
1	2	6	hippocampal	deviant	0.210407536	-0.227214534	-0.12406512	0.056182861	n.a.	n.a.
1	2	7	hippocampal	deviant	0.323864448	-0.315173638	-0.160144341	0.122680664	n.a.	n.a.
1	2	10	hippocampal	deviant	0.291417564	-0.196863686	-0.166956459	0.076416016	n.a.	n.a.
1	2	1	cortical	deviant	0.100508527	-0.061844988	-0.065751238	0.016314697	n.a.	n.a.
1	2	2	cortical	deviant	0.056033251	-0.024533155	-0.025997999	-0.012640381	n.a.	n.a.
1	2	3	cortical	deviant	0.075926543	-0.059571503	-0.022462128	0.002923584	n.a.	n.a.
1	2	5	cortical	deviant	0.070467321	-0.044278773	-0.022550257	-0.012548828	n.a.	n.a.
1	2	6	cortical	deviant	0.050830078	-0.03828125	-0.01484375	0.00647583	n.a.	n.a.
1	2	7	cortical	deviant	0.044755145	-0.069258527	-0.03532298	0.003698731	n.a.	n.a.
1	2	8	cortical	deviant	0.04643912	-0.080514005	-0.055367521	0.015167236	n.a.	n.a.
1	2	9	cortical	deviant	0.039910442	-0.06629073	-0.025275105	0.01895752	n.a.	n.a.
1	2	10	cortical	deviant	0.038961271	-0.029398104	-0.018900057	-0.000830078	n.a.	n.a.
1	3	1	hippocampal	standard	0.235461724	-0.177135933	-0.157604683	0.037063599	n.a.	n.a.
1	3	2	hippocampal	standard	0.464781226	-0.336000024	-0.178529321	0.075897217	n.a.	n.a.
1	3	3	hippocampal	standard	0.283072123	-0.232064596	-0.13196694	0.051834107	n.a.	n.a.
1	3	5	hippocampal	standard	0.439604969	-0.276947766	-0.192108899	0.131362915	n.a.	n.a.
1	3	6	hippocampal	standard	0.274887457	-0.195693597	-0.144424066	0.083465576	n.a.	n.a.
1	3	7	hippocampal	standard	0.393212295	-0.320899033	-0.171973252	0.094284058	n.a.	n.a.
1	3	10	hippocampal	standard	n.a.	n.a.	n.a.	n.a.	n.a.	n.a.
1	3	1	cortical	standard	0.068012814	-0.056254764	-0.053080936	0.010369873	n.a.	n.a.
1	3	2	cortical	standard	0.061312643	-0.01803306	-0.026577982	-0.006390381	n.a.	n.a.
1	3	3	cortical	standard	0.041925495	-0.053289348	-0.026189739	-0.001068115	n.a.	n.a.
1	3	5	cortical	standard	0.069328792	-0.034186833	-0.011481755	-0.004083252	n.a.	n.a.
1	3	6	cortical	standard	0.034783489	-0.03919112	-0.018927449	0.009289551	n.a.	n.a.
1	3	7	cortical	standard	0.031163062	-0.056239282	-0.027918969	0.003155518	n.a.	n.a.
1	3	8	cortical	standard	0.039013672	-0.056689453	-0.035693359	0.013092041	n.a.	n.a.
1	3	9	cortical	standard	0.032212271	-0.052992807	-0.018568979	0.012286377	n.a.	n.a.
1	3	10	cortical	standard	n.a.	n.a.	n.a.	n.a.	n.a.	n.a.
1	3	1	hippocampal	deviant	0.246957174	-0.122305521	-0.103994974	0.046585083	n.a.	n.a.
1	3	2	hippocampal	deviant	0.401191525	-0.375786014	-0.179863162	0.085281372	n.a.	n.a.
1	3	3	hippocampal	deviant	0.252697456	-0.305774223	-0.18736602	0.020812988	n.a.	n.a.
1	3	5	hippocampal	deviant	0.378611495	-0.286671708	-0.229909013	0.134277344	n.a.	n.a.
1	3	6	hippocampal	deviant	0.271922042	-0.174855302	-0.114430498	0.104232788	n.a.	n.a.
1	3	7	hippocampal	deviant	0.306116616	-0.333531821	-0.199254478	0.036834717	n.a.	n.a.
1	3	10	hippocampal	deviant	n.a.	n.a.	n.a.	n.a.	n.a.	n.a.
1	3	1	cortical	deviant	0.083271008	-0.046855945	-0.040508289	0.011419678	n.a.	n.a.
1	3	2	cortical	deviant	0.080799829	-0.001963843	-0.027354468	-0.000274658	n.a.	n.a.
1	3	3	cortical	deviant	0.034308308	-0.061638958	-0.033562786	-0.009985352	n.a.	n.a.
1	3	5	cortical	deviant	0.058113805	-0.053702601	-0.019522913	-0.000927734	n.a.	n.a.
1	3	6	cortical	deviant	0.032772008	-0.052921351	-0.02533346	0.015374756	n.a.	n.a.
1	3	7	cortical	deviant	0.03931855	-0.059314263	-0.020007622	0.00355835	n.a.	n.a.
1	3	8	cortical	deviant	0.057695789	-0.055829602	-0.052899914	0.02119751	n.a.	n.a.
1	3	9	cortical	deviant	0.03650081	-0.04919255	-0.018919112	0.010845947	n.a.	n.a.
1	3	10	cortical	deviant	n.a.	n.a.	n.a.	n.a.	n.a.	n.a.
2	1	1	hippocampal	standard	0.202038276	-0.167834771	-0.139148247	0.045272827	n.a.	n.a.
2	1	2	hippocampal	standard	0.519867688	-0.319365711	-0.19790575	0.049102783	n.a.	n.a.
2	1	3	hippocampal	standard	0.33292147	-0.237757241	-0.203577553	0.095611572	n.a.	n.a.
2	1	5	hippocampal	standard	0.57175948	-0.290667278	-0.202776653	0.129837036	n.a.	n.a.
2	1	6	hippocampal	standard	0.283372833	-0.220777558	-0.125562714	0.074813843	n.a.	n.a.
2	1	7	hippocampal	standard	0.288720108	-0.286841416	-0.122656845	0.078186035	n.a.	n.a.
2	1	1	cortical	standard	0.076051591	-0.061399581	-0.057493331	0.021893311	n.a.	n.a.
2	1	2	cortical	standard	0.083641387	-0.02475705	-0.022315644	-0.013525391	n.a.	n.a.
2	1	3	cortical	standard	0.100786014	-0.068891721	-0.017622189	-0.010772705	n.a.	n.a.
2	1	5	cortical	standard	0.076911443	-0.055901057	-0.024162776	-0.002270508	n.a.	n.a.
2	1	6	cortical	standard	0.038403916	-0.039476944	-0.019457412	0.003424072	n.a.	n.a.
2	1	7	cortical	standard	0.043511814	-0.081976467	-0.023626858	0.008728027	n.a.	n.a.
2	1	8	cortical	standard	0.042267292	-0.07174638	-0.04464677	0.018969727	n.a.	n.a.
2	1	1	hippocampal	deviant	0.167191668	-0.193526105	-0.17582591	0.03994751	n.a.	n.a.
2	1	2	hippocampal	deviant	0.406640029	-0.353247666	-0.137793564	0.046401978	n.a.	n.a.
2	1	3	hippocampal	deviant	0.371915492	-0.297640173	-0.254915563	0.110549927	n.a.	n.a.
2	1	5	hippocampal	deviant	0.401522008	-0.41024557	-0.233853968	0.083480835	n.a.	n.a.
2	1	6	hippocampal	deviant	0.275417421	-0.213474181	-0.126804259	0.050598145	n.a.	n.a.
2	1	7	hippocampal	deviant	0.387695313	-0.285522461	-0.143310547	0.163452148	n.a.	n.a.
2	1	1	cortical	deviant	0.072703887	-0.07451291	-0.069630097	0.030175781	n.a.	n.a.
2	1	2	cortical	deviant	0.077371141	-0.033224562	-0.042990187	-0.003912354	n.a.	n.a.
2	1	3	cortical	deviant	0.102475943	-0.075990854	-0.037172494	-0.009570313	n.a.	n.a.
2	1	5	cortical	deviant	0.065657155	-0.052262767	-0.017106517	-0.007275391	n.a.	n.a.
2	1	6	cortical	deviant	0.036996237	-0.042837748	-0.031363138	0.014440918	n.a.	n.a.
2	1	7	cortical	deviant	0.054047971	-0.098295779	-0.03994617	0.031567383	n.a.	n.a.
2	1	8	cortical	deviant	0.054869712	-0.076722085	-0.056946694	0.026885986	n.a.	n.a.
2	2	1	hippocampal	standard	0.17980957	-0.140014648	-0.124755859	0.025054932	n.a.	n.a.
2	2	2	hippocampal	standard	0.433379382	-0.345429211	-0.150116711	0.076721191	n.a.	n.a.
2	2	3	hippocampal	standard	0.325624047	-0.249327125	-0.168150367	0.089477539	n.a.	n.a.
2	2	5	hippocampal	standard	0.432733303	-0.249029392	-0.112310642	0.097702026	n.a.	n.a.
2	2	6	hippocampal	standard	0.235964891	-0.209591749	-0.129635695	0.04675293	n.a.	n.a.
2	2	7	hippocampal	standard	0.320095155	-0.299411681	-0.150485899	0.096420288	n.a.	n.a.
2	2	1	cortical	standard	0.058278154	-0.052805831	-0.047923018	0.00201416	n.a.	n.a.
2	2	2	cortical	standard	0.048996046	-0.025222704	-0.030349657	-0.005737305	n.a.	n.a.
2	2	3	cortical	standard	0.071903582	-0.063838605	-0.011836652	-0.010845947	n.a.	n.a.
2	2	5	cortical	standard	0.059316645	-0.043222418	-0.012460699	-0.003393555	n.a.	n.a.
2	2	6	cortical	standard	0.031179735	-0.042062452	-0.022775343	0.011090088	n.a.	n.a.
2	2	7	cortical	standard	0.04001048	-0.080106707	-0.025907489	0.020825195	n.a.	n.a.
2	2	8	cortical	standard	0.042969941	-0.061522247	-0.041014434	0.020629883	n.a.	n.a.
2	2	1	hippocampal	deviant	0.202079959	-0.176948361	-0.178779416	0.018569946	n.a.	n.a.
2	2	2	hippocampal	deviant	0.399143126	-0.374782656	-0.14223871	0.072357178	n.a.	n.a.
2	2	3	hippocampal	deviant	0.257919684	-0.310927973	-0.177260981	0.097137451	n.a.	n.a.
2	2	5	hippocampal	deviant	0.449861852	-0.289884242	-0.116544398	0.096939087	n.a.	n.a.
2	2	6	hippocampal	deviant	0.275360852	-0.227568836	-0.116484851	0.038131714	n.a.	n.a.
2	2	7	hippocampal	deviant	0.285206864	-0.378855636	-0.206736495	0.086883545	n.a.	n.a.
2	2	1	cortical	deviant	0.072017912	-0.05737662	-0.047366854	0.013745117	n.a.	n.a.
2	2	2	cortical	deviant	0.062844179	-0.013815978	-0.039206603	-0.005029297	n.a.	n.a.
2	2	3	cortical	deviant	0.07074838	-0.059866854	-0.013235995	-0.01192627	n.a.	n.a.
2	2	5	cortical	deviant	0.045642387	-0.049816597	-0.025158394	0.006671143	n.a.	n.a.
2	2	6	cortical	deviant	0.045826982	-0.041087081	-0.02912419	0.005157471	n.a.	n.a.
2	2	7	cortical	deviant	0.047931355	-0.092449505	-0.04386552	0.027783203	n.a.	n.a.
2	2	8	cortical	deviant	0.046147342	-0.068110471	-0.058588986	0.02276001	n.a.	n.a.
2	3	1	hippocampal	standard	0.21479909	-0.133711652	-0.129439191	0.022720337	n.a.	n.a.
2	3	2	hippocampal	standard	0.527126405	-0.333469298	-0.22116461	0.077026367	n.a.	n.a.
2	3	3	hippocampal	standard	0.366565239	-0.192516792	-0.185802925	0.059234619	n.a.	n.a.
2	3	5	hippocampal	standard	0.536275724	-0.282816073	-0.201028963	0.106506348	n.a.	n.a.
2	3	6	hippocampal	standard	0.32282834	-0.20024295	-0.138597442	0.043884277	n.a.	n.a.
2	3	7	hippocampal	standard	0.38362531	-0.297527034	-0.191936214	0.066604614	n.a.	n.a.
2	3	1	cortical	standard	0.074174686	-0.058393674	-0.044233517	0.015698242	n.a.	n.a.
2	3	2	cortical	standard	0.082041968	-0.036366235	-0.035145532	0.001824951	n.a.	n.a.
2	3	3	cortical	standard	0.112358279	-0.064155392	-0.024848752	-0.008959961	n.a.	n.a.
2	3	5	cortical	standard	0.092948504	-0.051338605	-0.022774152	-0.000958252	n.a.	n.a.
2	3	6	cortical	standard	0.039022008	-0.043985804	-0.024942835	0.013647461	n.a.	n.a.
2	3	7	cortical	standard	0.062790587	-0.077101991	-0.035353944	0.017352295	n.a.	n.a.
2	3	8	cortical	standard	0.054878049	-0.061088748	-0.037407108	0.013299561	n.a.	n.a.
2	3	1	hippocampal	deviant	0.229182546	-0.212101634	-0.210270579	0.036972046	n.a.	n.a.
2	3	2	hippocampal	deviant	0.485997642	-0.316614663	-0.171961342	0.109146118	n.a.	n.a.
2	3	3	hippocampal	deviant	0.372704483	-0.186377548	-0.176611923	0.099060059	n.a.	n.a.
2	3	5	hippocampal	deviant	0.647850967	-0.326270127	-0.171851182	0.099090576	n.a.	n.a.
2	3	6	hippocampal	deviant	0.47511552	-0.113873738	-0.030255574	0.067520142	n.a.	n.a.
2	3	7	hippocampal	deviant	0.399655226	-0.268069384	-0.201541063	0.109802246	n.a.	n.a.
2	3	1	cortical	deviant	0.087201077	-0.068316502	-0.059527439	0.013769531	n.a.	n.a.
2	3	2	cortical	deviant	0.076312405	-0.028912205	-0.025005955	-0.002728271	n.a.	n.a.
2	3	3	cortical	deviant	0.100312024	-0.071807117	-0.010039539	-0.006164551	n.a.	n.a.
2	3	5	cortical	deviant	0.103556117	-0.069539586	-0.029988805	0.005505371	n.a.	n.a.
2	3	6	cortical	deviant	0.03774295	-0.057716035	-0.037208222	0.018902588	n.a.	n.a.
2	3	7	cortical	deviant	0.051744712	-0.072767007	-0.037122475	0.021331787	n.a.	n.a.
2	3	8	cortical	deviant	0.055990377	-0.068277201	-0.051187357	0.02456665	n.a.	n.a.
3	n.a.	1	hippocampal	standard	0.228798471	-0.202720084	-0.142295279	0.049560547	B	placebo
3	n.a.	2	hippocampal	standard	0.489239948	-0.312151653	-0.18214677	0.096511841	A	placebo
3	n.a.	3	hippocampal	standard	0.366291325	-0.257487972	-0.175090511	0.110964891	A	placebo
3	n.a.	5	hippocampal	standard	0.351595251	-0.250821741	-0.088468226	0.062332153	B	placebo
3	n.a.	6	hippocampal	standard	0.228622809	-0.185195551	-0.116225824	0.058837891	A	placebo
3	n.a.	7	hippocampal	standard	0.331024914	-0.317168445	-0.197539539	0.070266724	B	placebo
3	n.a.	11	hippocampal	standard	0.313324719	-0.284819813	-0.187163563	0.079116821	B	placebo
3	n.a.	12	hippocampal	standard	0.257276582	-0.415941192	-0.258470489	0.186904907	A	placebo
3	n.a.	1	cortical	standard	0.075559737	-0.048463701	-0.045289872	0.010723877	B	placebo
3	n.a.	2	cortical	standard	0.07297661	-0.031027296	-0.027609327	0.001300049	A	placebo
3	n.a.	3	cortical	standard	0.084677496	-0.073769769	-0.013711176	-0.012188721	A	placebo
3	n.a.	5	cortical	standard	0.052743902	-0.039297113	-0.013906488	-0.008013916	B	placebo
3	n.a.	6	cortical	standard	0.033569931	-0.043090225	-0.019408584	0.007366943	A	placebo
3	n.a.	7	cortical	standard	0.033120951	-0.079672018	-0.033041159	0.014385986	B	placebo
3	n.a.	8	cortical	standard	0.045038586	-0.072637195	-0.044805164	0.018713379	A	placebo
3	n.a.	11	cortical	standard	0.04959032	-0.061249524	-0.021942883	0.006207275	B	placebo
3	n.a.	12	cortical	standard	0.038393197	-0.110776725	-0.067807975	0.019854736	A	placebo
3	n.a.	1	hippocampal	deviant	0.217169041	-0.226556545	-0.1502626	0.046890259	B	placebo
3	n.a.	2	hippocampal	deviant	0.442064239	-0.409376191	-0.203077363	0.024780273	A	placebo
3	n.a.	3	hippocampal	deviant	0.313128215	-0.250226277	-0.224591511	0.076477051	A	placebo
3	n.a.	5	hippocampal	deviant	0.553702005	-0.314828268	-0.151254049	0.132644653	B	placebo
3	n.a.	6	hippocampal	deviant	0.302520008	-0.166840344	-0.123505383	0.064819336	A	placebo
3	n.a.	7	hippocampal	deviant	0.326112328	-0.286070289	-0.13409275	0.087997437	B	placebo
3	n.a.	11	hippocampal	deviant	0.293433213	-0.335228897	-0.086205459	0.067489624	B	placebo
3	n.a.	12	hippocampal	deviant	0.211699695	-0.501801282	-0.334564953	0.257904053	A	placebo
3	n.a.	1	cortical	deviant	0.086355516	-0.079415968	-0.073068312	0.014685059	B	placebo
3	n.a.	2	cortical	deviant	0.08186452	-0.031172589	-0.036299543	0.009411621	A	placebo
3	n.a.	3	cortical	deviant	0.071192597	-0.066014434	-0.008885528	-0.010791016	A	placebo
3	n.a.	5	cortical	deviant	0.086650867	-0.025653821	-0.006610852	-0.001434326	B	placebo
3	n.a.	6	cortical	deviant	0.055662872	-0.035401581	-0.025391816	-0.002148438	A	placebo
3	n.a.	7	cortical	deviant	0.043326029	-0.076547018	-0.028939596	0.005737305	B	placebo
3	n.a.	8	cortical	deviant	0.06780202	-0.075996808	-0.043281965	0.022485352	A	placebo
3	n.a.	11	cortical	deviant	0.050234613	-0.069394293	-0.028866949	-0.001464844	B	placebo
3	n.a.	12	cortical	deviant	0.035044303	-0.137563119	-0.068471322	0.036437988	A	placebo
3	n.a.	1	hippocampal	standard	n.a.	n.a.	n.a.	n.a.	B	scopolamine
3	n.a.	2	hippocampal	standard	0.501524391	-0.233338891	-0.193666039	0.028152466	A	scopolamine
3	n.a.	3	hippocampal	standard	0.239579363	-0.13273509	-0.144942121	0.060501099	A	scopolamine
3	n.a.	5	hippocampal	standard	0.359500048	-0.187985304	-0.137936476	0.05368042	B	scopolamine
3	n.a.	6	hippocampal	standard	0.306991949	-0.159316644	-0.084853754	0.039779663	A	scopolamine
3	n.a.	7	hippocampal	standard	0.295177925	-0.101550591	-0.172351372	0.036834717	B	scopolamine
3	n.a.	11	hippocampal	standard	0.229069407	-0.207942312	-0.162776296	0.063387243	B	scopolamine
3	n.a.	12	hippocampal	standard	0.295454816	-0.272172137	-0.100663348	0.14263916	A	scopolamine
3	n.a.	1	cortical	standard	n.a.	n.a.	n.a.	n.a.	B	scopolamine
3	n.a.	2	cortical	standard	0.051158775	-0.015003335	-0.025501381	-0.003533936	A	scopolamine
3	n.a.	3	cortical	standard	0.021069931	-0.042894912	-0.0067621	-0.003448486	A	scopolamine
3	n.a.	5	cortical	standard	0.05540444	-0.044449076	-0.001968607	-0.004681397	B	scopolamine
3	n.a.	6	cortical	standard	0.011048257	-0.033385337	-0.015318931	0.005029297	A	scopolamine
3	n.a.	7	cortical	standard	0.029895913	-0.066295494	-0.021373619	0.019144198	B	scopolamine
3	n.a.	8	cortical	standard	0.038528964	-0.06059213	-0.02909799	0.010162354	A	scopolamine
3	n.a.	11	cortical	standard	0.017386385	-0.040963224	-0.00434213	0.002111816	B	scopolamine
3	n.a.	12	cortical	standard	0.016686118	-0.090003335	-0.04141935	0.022644043	A	scopolamine
3	n.a.	1	hippocampal	deviant	n.a.	n.a.	n.a.	n.a.	B	scopolamine
3	n.a.	2	hippocampal	deviant	0.517333985	-0.223022461	-0.138183594	0.000900269	A	scopolamine
3	n.a.	3	hippocampal	deviant	0.163377716	-0.216871308	-0.163770722	0.152435303	A	scopolamine
3	n.a.	5	hippocampal	deviant	0.443341511	-0.204241497	-0.101702434	0.058929443	B	scopolamine
3	n.a.	6	hippocampal	deviant	0.310153868	-0.140895937	-0.062770937	0.050201416	A	scopolamine
3	n.a.	7	hippocampal	deviant	0.296991115	-0.113775486	-0.230962986	-0.014694214	B	scopolamine
3	n.a.	11	hippocampal	deviant	0.221852372	-0.123606612	-0.15412419	0.081268311	B	scopolamine
3	n.a.	12	hippocampal	deviant	0.267110685	-0.357278963	-0.091776034	0.073013306	A	scopolamine
3	n.a.	1	cortical	deviant	n.a.	n.a.	n.a.	n.a.	B	scopolamine
3	n.a.	2	cortical	deviant	0.060888672	-0.003564453	-0.024804688	0.008203125	A	scopolamine
3	n.a.	3	cortical	deviant	0.0213367	-0.049464082	-0.022364472	0.003216553	A	scopolamine
3	n.a.	5	cortical	deviant	0.084436928	-0.047399009	-0.015660728	-0.005755615	B	scopolamine
3	n.a.	6	cortical	deviant	0.02620403	-0.024821361	-0.008219798	0.011883545	A	scopolamine
3	n.a.	7	cortical	deviant	0.035087176	-0.071113996	-0.035713605	0.007440186	B	scopolamine
3	n.a.	8	cortical	deviant	0.03218488	-0.066203792	-0.039104182	0.010406494	A	scopolamine
3	n.a.	11	cortical	deviant	0.007200362	-0.058717607	-0.002076982	-0.010296631	B	scopolamine
3	n.a.	12	cortical	deviant	0.042672208	-0.079398104	-0.022513338	0.022302246	A	scopolamine
